# Supplementary material for: γ-Aminobutyric acid type A receptor β1 subunit gene polymorphisms are associated with the sedative and amnesic effects of midazolam
Source: Mol Brain. 2024 Sep 27;17:70. doi: 10.1186/s13041-024-01141-2 (PMC11428381; doi:10.1186/s13041-024-01141-2)
Supplement: Supplementary file 4 — Supplementary Material 4 [file 13041_2024_1141_MOESM4_ESM.xlsx]

## Sheet: ADD2
Table S3. Results of each linear regression analysis for the Ramsay sedation score
Variables	β	95% CI	P-value
rs73247636 SNP
Additive model
G allele (reference: A allele)	0.64	0.31 to 0.97	2.1 × 10-4
Male sex (reference: female)	0.41	0.10 to 0.73	0.011
Age	0.02	0.00 to 0.03	0.017
BMI	0.076	0.03 to 0.12	0.001
Dominant model
G/G and G/A genotype (reference: A/A genotype)	0.72	0.34 to 1.10	3.0 × 10-4
Male sex (reference: female)	0.42	0.11 to 0.73	0.009
Age	0.02	0.00 to 0.03	0.012
BMI	0.073	0.03 to 0.12	0.002
Recessive model
G/G genotype (reference: G/A and A/A genotype)	1.03	-0.05 to 2.11	0.064
Male sex (reference: female)	0.41	0.08 to 0.73	0.015
Age	0.02	0.00 to 0.03	0.016
BMI	0.07	0.03 to 0.12	0.003
rs56278524 SNP
Additive model
G allele (reference: A allele)	0.63	0.32 to 0.93	9.4 × 10-5
Male sex (reference: female)	0.38	0.07 to 0.70	0.016
Age	0.02	0.00 to 0.03	0.01
BMI	0.07	0.03 to 0.12	0.002
Dominant model
G/G and G/A genotype (reference: A/A genotype)	0.73	0.37 to 1.10	1.1 × 10-4
Male sex (reference: female)	0.4	0.10 to 0.71	0.012
Age	0.02	0.01 to 0.04	0.006
BMI	0.07	0.03 to 0.12	0.003
Recessive model
G/G genotype (reference: G/A and A/A genotype)	0.94	-0.02 to 1.91	0.058
Male sex (reference: female)	0.38	0.06 to 0.70	0.022
Age	0.02	0.00 to 0.03	0.014
BMI	0.07	0.02 to 0.12	0.003
β, regression coefficient; CI, confidence interval; SNP, single-nucleotide polymorphism.
