# Supplementary material for: γ-Aminobutyric acid type A receptor β1 subunit gene polymorphisms are associated with the sedative and amnesic effects of midazolam
Source: Mol Brain. 2024 Sep 27;17:70. doi: 10.1186/s13041-024-01141-2 (PMC11428381; doi:10.1186/s13041-024-01141-2)
Supplement: Supplementary file 5 — Supplementary Material 5 [file 13041_2024_1141_MOESM5_ESM.xlsx]

## Sheet: ADD2
Table S4. Results of each logistic regression analysis for presence of amnesia
Variables	Odds ratio	95% CI	P-value
rs73247636 SNP
Additive model
G allele (reference: A allele)	7.44	2.18 to 25.39	0.001
Male sex (reference: female)	2.41	1.13 to 5.13	0.023
Age	1	0.97 to 1.03	0.955
BMI	1.32	1.14 to 1.53	< 0.001
Dominant model
G/G and G/A genotype (reference: A/A genotype)	8.39	2.36 to 29.85	0.001
Male sex (reference: female)	2.42	1.14 to 5.15	0.022
Age	1	0.97 to 1.03	0.999
BMI	1.31	1.14 to 1.52	< 0.001
rs56278524 SNP
Additive model
G allele (reference: A allele)	13.19	3.02 to 57.62	< 0.001
Male sex (reference: female)	2.43	1.13 to 5.25	0.024
Age	1	0.97 to 1.04	0.826
BMI	1.31	1.13 to 1.52	< 0.001
Dominant model
G/G and G/A genotype (reference: A/A genotype)	15.26	3.42 to 68.07	< 0.001
Male sex (reference: female)	2.45	1.14 to 5.28	0.022
Age	1.01	0.97 to 1.04	0.79
BMI	1.31	1.13 to 1.51	< 0.001
CI, confidence interval; SNP, single-nucleotide polymorphism.
