# Supplementary material for: γ-Aminobutyric acid type A receptor β1 subunit gene polymorphisms are associated with the sedative and amnesic effects of midazolam
Source: Mol Brain. 2024 Sep 27;17:70. doi: 10.1186/s13041-024-01141-2 (PMC11428381; doi:10.1186/s13041-024-01141-2)
Supplement: Supplementary file 7 — Supplementary Material 7 [file 13041_2024_1141_MOESM7_ESM.xlsx]

## Sheet: Sheet1
Table S5. Details of patients who presented adverse effects of midazolam.
Patient number	Sex code (1, male; 2, female)	Age (years)	Body mass index (kg/m2)	Ramsay score	Adverse events (1, airway obstruction; 2, transient apnea)	Presence of amnesia (1, no; 2, yes)	rs73247636		rs56278524
1	1	25	24.3	3	1	2	A	A	A	A
2	1	50	22.8	3	1	2	A	A	A	G
3	1	47	30.5	3	1	2	A	A	A	A
4	2	49	18.7	3	1	2	A	A	A	A
5	1	44	22.7	4	1	2	A	G	A	G
6	1	41	23.3	4	1	2	A	A	A	A
7	1	40	20.8	4	1	2	A	G	G	G
8	1	49	31.9	4	1	2	A	A	A	A
9	1	24	23.6	4	1	2	A	A	A	A
10	1	40	24.8	4	1	2	A	A	A	A
11	1	37	28.7	4	1	2	A	A	A	A
12	1	48	32.8	4	1	2	A	G	A	G
13	1	48	28.3	4	1	2	A	A	A	A
14	2	48	20.8	4	1	2	A	A	A	A
15	2	27	20.6	4	1	2	A	A	A	A
16	1	43	23.3	5	1	2	A	A	A	A
17	1	33	25.1	5	1	2	A	G	A	G
18	1	55	33.8	5	1	2	A	A	A	A
19	1	58	21.6	5	1	2	A	A	A	A
20	1	56	22.9	5	1	2	A	A	A	A
21	2	44	29.7	5	1	2	A	A	A	A
22	2	22	20.9	5	1	2	A	A	A	A
23	2	51	23.8	5	1	2	A	A	A	A
24	1	39	32.2	6	1	2	A	A	A	A
25	2	42	20.8	6	1	2	A	G	A	G
26	1	45	21.7	4	2	2	A	A	A	A
27	1	24	19.5	4	2	2	A	A	A	A
28	1	29	21.1	4	2	2	A	A	A	A
29	2	30	20.9	6	2	2	A	G	A	G
